# Supplementary material for: Laser Therapy for Vascular Malformations of the Oral Cavity: A Systematic Review
Source: Dent J (Basel). 2025 Sep 9;13(9):416. doi: 10.3390/dj13090416 (PMC12468589; doi:10.3390/dj13090416)
Supplement: Supplementary file 1 [file dentistry-13-00416-s001.zip]

Archive with 1 entries (1 files):
- dentistry-3748693-supplementary.pdf
